# Supplementary material for: Inhibiting CD44-ICD Attenuates LPS-Induced Initiation of Hepatic Inflammation in Septic Mice
Source: Int J Mol Sci. 2024 Aug 15;25(16):8907. doi: 10.3390/ijms25168907 (PMC11354311; doi:10.3390/ijms25168907)
Supplement: Supplementary file 1 [file ijms-25-08907-s001.zip]

Archive with 1 entries (1 files):
- ijms-3139019-supplementary.pdf
